# Supplementary material for: Stop and think: Additional time supports monitoring processes in young children
Source: PLoS One. 2022 Sep 15;17(9):e0274460. doi: 10.1371/journal.pone.0274460 (PMC9477363; doi:10.1371/journal.pone.0274460)
Supplement: S1 File — (XLSX) [file pone.0274460.s001.xlsx]

## Sheet: Tabelle1
ID	Grade	TaskType	Grade_number	TaskType_number	DiscriminationScore	BiasIndex	Bläshuhn_recogn	Clownfisch_recogn	Delfin_recogn	Doktorfisch_recogn	Ente_recogn	Erpel_recogn	Flusskrebs_recogn	Goldfisch_recogn	Hai_recogn	Hammerhai_recogn	Kampffisch_recogn	Krabbe_recogn	Krake_recogn	Krebs_recogn	Möve_recogn	Qualle_recogn	RecognitionScore
1401	KIGA	kg	0	1	4.66667	0.166667	0	1	1	1	1	0	1	1	1	0	1	1	1	1	0	1	0.75
1402	KIGA	kg	0	1	-0.333333	0.27381	0	0	0	0	1	0	1	1	1	0	1	1	0	0	0	1	0.4375
1601	KIGA	stop	0	2	2.66667	0.0595238	1	1	1	1	1	0	0	0	1	1	0	0	0	1	0	1	0.5625
1602	KIGA	stop	0	2	6.33333	0.0119048	1	1	1	1	1	0	1	1	1	0	1	1	1	1	1	1	0.875
1603	KIGA	kg	0	1	4.25	-0.238095	1	1	1	1	1	1	0	1	1	0	1	1	1	1	1	1	0.875
1604	KIGA	kg	0	1	-2.75	0.559524	0	1	0	0	0	0	0	1	0	0	0	1	0	0	1	1	0.3125
1605	KIGA	kg	0	1	2.33333	0.333333	1	1	1	1	1	0	1	0	0	0	0	1	1	0	0	1	0.5625
1606	KIGA	stop	0	2	1.33333	-0.0952381	1	1	0	1	1	0	0	0	0	0	1	1	1	1	1	1	0.625
1607	KIGA	kg	0	1	-3.16667	0.547619	0	0	0	0	0	0	1	0	0	0	0	1	0	0	0	1	0.1875
1608	KIGA	stop	0	2	-0.666667	0.369048	1	1	1	0	1	0	0	1	0	1	0	1	0	0	1	1	0.5625
1610	KIGA	kg	0	1	-1.16667	0.27381	1	0	1	0	0	0	0	1	1	1	0	0	0	0	0	1	0.375
1611	KIGA	kg	0	1	3	0.166667	1	1	0	1	1	0	1	1	0	0	1	0	1	1	1	1	0.6875
1612	KIGA	kg	0	1	-3.5	0.607143	0	0	0	1	0	0	0	1	0	1	0	0	1	1	0	0	0.3125
1613	KIGA	kg	0	1	-1	0.297619	0	0	0	1	1	1	1	1	0	0	0	1	0	0	0	0	0.375
1701	KIGA	kg	0	1	-0.666667	0.511905	0	0	0	1	1	0	0	1	0	0	1	1	1	0	0	1	0.4375
1702	KIGA	stop	0	2	-2.08333	0.630952	0	0	1	1	0	1	0	1	0	0	1	0	0	0	0	1	0.375
1703	KIGA	stop	0	2	0.416667	0.27381	0	0	1	1	1	1	1	1	0	0	0	1	0	0	0	1	0.5
1704	KIGA	stop	0	2	2.91667	0.0714286	0	1	1	1	1	1	1	1	1	0	1	0	1	0	0	1	0.6875
1705	KIGA	kg	0	1	2.33333	0.190476	0	1	1	1	1	1	1	0	0	0	0	1	1	0	0	0	0.5
1801	KIGA	kg	0	1	-0.5	0.178571	0	1	0	0	1	1	0	1	0	0	0	0	0	0	0	1	0.3125
1802	KIGA	kg	0	1	3.58333	-0.166667	1	1	1	1	1	1	0	1	1	0	1	0	1	0	0	1	0.6875
1803	KIGA	kg	0	1	4.66667	0.166667	0	1	1	1	0	1	1	1	1	1	1	1	1	1	1	1	0.875
1804	KIGA	kg	0	1	3.25	-0.0714286	1	1	0	1	1	0	1	1	1	0	1	1	0	1	1	1	0.75
1806	KIGA	stop	0	2	2.58333	0.27381	1	1	1	1	1	1	0	1	1	0	0	0	0	1	0	0	0.5625
1807	KIGA	stop	0	2	0	0.5	0	1	1	1	1	1	0	1	1	0	0	0	0	0	0	1	0.5
1808	KIGA	stop	0	2	0.166667	0.285714	0	1	0	1	0	1	1	1	0	0	1	1	0	0	0	1	0.5
1809	KIGA	stop	0	2	4.66667	0.166667	1	1	1	1	1	0	0	0	1	0	1	1	1	1	0	1	0.6875
1901	KIGA	kg	0	1	-1.66667	0.511905	0	1	0	0	1	0	0	1	1	0	0	1	1	0	1	1	0.5
1902	KIGA	stop	0	2	1.25	-0.0357143	0	0	1	0	1	0	0	1	1	1	0	1	1	1	0	1	0.5625
1903	KIGA	kg	0	1	2.33333	0.190476	1	1	0	1	1	0	0	1	0	0	1	1	1	1	1	1	0.6875
1904	KIGA	kg	0	1	-0.916667	0.22619	1	0	0	0	0	1	0	0	0	0	0	0	0	0	1	0	0.1875
1905	KIGA	stop	0	2	1	0.107143	0	0	1	1	1	1	1	1	1	1	1	0	0	0	0	1	0.625
1906	KIGA	kg	0	1	2.33333	0.333333	0	1	1	1	1	0	1	1	1	0	1	1	0	0	0	1	0.625
11001	KIGA	kg	0	1	-1.16667	0.583333	1	0	1	0	1	1	0	0	1	0	0	0	0	0	0	1	0.375
11002	KIGA	kg	0	1	1.16667	0.416667	0	1	1	0	1	1	1	1	1	0	0	1	0	0	0	1	0.5625
11003	KIGA	kg	0	1	1.16667	0.416667	0	1	0	1	1	0	1	1	1	0	0	1	1	0	0	1	0.5625
11004	KIGA	stop	0	2	-2.33333	0.52381	1	1	0	0	0	1	0	1	0	1	0	0	1	0	0	1	0.4375
11005	KIGA	stop	0	2	0.833333	0.285714	1	1	1	0	1	1	0	1	0	0	0	1	0	0	0	0	0.4375
11101	KIGA	stop	0	2	-4.16667	0.761905	0	1	0	0	1	0	0	0	0	0	0	0	0	0	0	1	0.1875
11102	KIGA	stop	0	2	4.16667	0.0952381	0	1	1	1	1	1	1	0	1	0	0	1	1	1	0	1	0.6875
11103	KIGA	kg	0	1	-2.33333	0.404762	0	0	0	1	1	0	1	1	1	0	0	0	0	0	0	1	0.375
11104	KIGA	kg	0	1	3.5	0.25	1	1	0	1	1	1	0	1	1	1	0	1	1	1	1	1	0.8125
11105	KIGA	kg	0	1	0.166667	0.27381	0	1	1	1	0	0	1	1	1	0	0	1	0	1	0	1	0.5625
11106	KIGA	stop	0	2	1.5	-1.85037e-17	1	1	1	1	1	0	0	1	0	1	0	0	0	1	0	1	0.5625
11107	KIGA	stop	0	2	2.58333	0.0833333	1	1	1	0	1	0	0	1	0	0	1	1	1	1	0	1	0.625
11109	KIGA	kg	0	1	-4.16667	0.761905	0	0	0	0	1	1	0	1	0	0	0	0	0	0	0	0	0.1875
11203	KIGA	kg	0	1	2.16667	0.107143	1	1	1	0	1	0	0	1	1	0	0	0	1	1	0	1	0.5625
11205	KIGA	kg	0	1	-1.08333	0.5	0	0	0	0	1	1	1	1	1	0	0	0	1	0	0	1	0.4375
11301	KIGA	stop	0	2	-2.33333	0.666667	1	0	0	0	1	1	1	1	0	0	0	0	0	0	0	1	0.375
11302	KIGA	stop	0	2	2.75	-0.392857	0	1	1	1	1	1	1	1	1	1	1	0	1	1	1	1	0.875
11304	KIGA	stop	0	2	4.25	-1.85037e-17	0	1	1	1	1	1	0	1	1	0	1	1	0	1	0	1	0.6875
11305	KIGA	kg	0	1	7	0	1	1	1	1	1	1	1	1	1	0	1	1	1	1	0	1	0.875
11306	KIGA	kg	0	1	2.08333	0.297619	1	0	0	1	1	0	1	0	1	1	0	1	1	1	0	0	0.5625
11307	KIGA	kg	0	1	1.5	0.0952381	1	1	0	1	1	0	0	1	1	0	1	0	1	1	1	1	0.6875
11308	KIGA	kg	0	1	2.5	0.261905	1	1	1	0	1	1	0	1	1	1	0	0	1	1	0	1	0.6875
11403	KIGA	stop	0	2	5.16667	0.0952381	1	0	1	1	1	0	1	1	1	0	1	1	1	1	1	1	0.8125
11404	KIGA	stop	0	2	1.83333	0.261905	1	0	0	1	1	0	1	0	1	0	0	1	1	1	0	1	0.5625
11405	KIGA	stop	0	2	1.33333	0.25	0	0	1	1	0	1	1	1	1	0	0	1	1	0	0	1	0.5625
11406	KIGA	stop	0	2	4.16667	0.0952381	1	1	0	1	1	0	1	1	1	1	1	1	1	1	0	1	0.8125
11407	KIGA	stop	0	2	4.41667	-0.0119048	1	1	0	1	1	1	0	1	1	0	1	1	1	1	1	1	0.8125
11501	KIGA	kg	0	1	-4.58333	0.678571	1	0	0	0	0	0	0	1	0	0	0	1	0	0	0	1	0.25
11503	KIGA	kg	0	1	1.5	0.369048	0	1	1	1	1	0	0	1	1	1	0	1	1	0	1	1	0.6875
11504	KIGA	kg	0	1	4.66667	0.166667	0	1	1	1	1	1	0	1	1	0	1	1	1	1	1	1	0.8125
11505	KIGA	kg	0	1	-1.75	0.464286	0	0	1	0	0	1	1	1	0	1	0	0	0	1	0	1	0.4375
11507	KIGA	kg	0	1	3.33333	-0.392857	1	1	1	1	1	1	1	1	1	0	0	1	1	1	1	1	0.875
11508	KIGA	stop	0	2	-1.16667	0.583333	1	1	0	0	1	0	0	1	1	0	0	1	0	0	0	1	0.4375
11509	KIGA	kg	0	1	1	0.392857	1	0	1	0	1	0	1	1	1	0	0	1	1	0	0	1	0.5625
11601	KIGA	stop	0	2	1.5	-5.55112e-17	0	1	0	1	0	1	1	1	1	0	1	0	1	1	1	1	0.6875
11602	KIGA	stop	0	2	-0.75	0.178571	0	0	1	1	1	0	0	1	1	0	1	1	0	0	0	1	0.5
11603	KIGA	kg	0	1	2.83333	0.261905	0	1	0	1	1	1	0	1	0	1	1	1	1	1	0	1	0.6875
11604	KIGA	kg	0	1	-1.83333	0.595238	0	1	0	1	1	0	0	1	1	1	0	0	0	0	0	1	0.4375
11605	KIGA	kg	0	1	1.16667	0.416667	0	1	0	1	1	0	0	1	0	1	1	1	1	1	1	1	0.6875
11701	KIGA	stop	0	2	1.58333	0.190476	0	1	1	1	1	1	0	1	1	0	0	0	0	1	0	1	0.5625
11702	KIGA	stop	0	2	1.16667	0.416667	1	0	1	0	1	1	0	1	1	0	0	0	1	1	0	1	0.5625
11703	KIGA	kg	0	1	-2.5	0.547619	0	1	0	1	1	0	0	1	0	0	1	0	0	0	0	0	0.3125
11704	KIGA	kg	0	1	1.83333	0.321429	1	1	0	1	1	0	1	1	0	0	0	1	1	0	1	1	0.625
11801	KIGA	stop	0	2	4	0.178571	0	0	1	1	1	1	1	1	1	0	1	1	0	1	0	1	0.6875
11802	KIGA	stop	0	2	1.66667	0.345238	0	1	1	1	1	0	0	1	1	0	0	1	1	0	0	0	0.5
11803	KIGA	stop	0	2	-0.166667	0.297619	0	1	1	0	1	0	0	0	1	0	0	0	1	0	1	1	0.4375
11804	KIGA	kg	0	1	1.16667	0.416667	1	1	0	0	1	0	1	1	1	0	0	1	1	0	1	1	0.625
11805	KIGA	kg	0	1	-3	0.678571	0	1	0	0	0	1	0	1	1	0	0	0	0	0	0	1	0.3125
11806	KIGA	stop	0	2	-0.333333	0.0952381	0	1	0	1	1	0	0	1	0	0	0	1	1	1	0	1	0.5
11807	KIGA	stop	0	2	3	-0.107143	1	0	1	0	1	1	1	1	1	0	1	1	1	0	0	1	0.6875
11901	KIGA	kg	0	1	-4.16667	0.761905	0	0	0	0	1	0	1	1	0	0	0	0	0	0	0	1	0.25
11902	KIGA	kg	0	1	4.66667	0.166667	1	1	1	0	1	0	1	1	1	0	1	1	1	1	0	0	0.6875
11903	KIGA	kg	0	1	-1.5	0.285714	0	1	0	1	1	1	0	1	0	0	0	1	0	1	0	0	0.4375
11904	KIGA	stop	0	2	3.66667	0.142857	1	1	1	0	1	0	0	1	1	0	0	1	1	1	0	1	0.625
11905	KIGA	stop	0	2	3.08333	0.154762	1	1	0	1	1	1	0	1	0	0	0	1	1	1	1	1	0.6875
11906	KIGA	kg	0	1	0.416667	0.357143	0	0	1	1	1	0	1	1	1	0	0	0	0	0	0	1	0.4375
12001	KIGA	stop	0	2	-0.25	0.130952	1	0	1	0	1	0	0	1	1	0	0	1	1	0	1	1	0.5625
12002	KIGA	stop	0	2	2.83333	0.142857	1	1	1	1	1	0	0	1	1	0	0	0	1	1	0	1	0.625
12003	KIGA	stop	0	2	0	0.357143	0	0	1	1	1	1	0	1	1	0	0	0	1	0	1	1	0.5625
12004	KIGA	kg	0	1	1.16667	0.416667	1	1	0	1	1	0	0	1	1	0	1	0	1	0	1	1	0.625
12005	KIGA	kg	0	1	0.666667	0.404762	0	1	1	1	1	0	0	1	0	0	0	0	1	1	0	1	0.5
12101	KIGA	kg	0	1	1.41667	0.309524	1	1	1	1	1	0	0	1	0	0	0	1	0	1	1	1	0.625
12102	KIGA	kg	0	1	2.83333	0.119048	0	0	1	1	1	1	0	1	1	1	0	1	1	1	0	1	0.6875
12103	KIGA	stop	0	2	2.58333	-0.0357143	0	1	0	1	1	0	1	1	1	0	1	1	0	1	1	1	0.6875
12104	KIGA	kg	0	1	-2.33333	0.666667	0	0	1	0	0	1	0	1	0	0	0	0	1	1	0	1	0.375
12105	KIGA	stop	0	2	0.666667	0.309524	0	0	1	1	1	0	1	1	0	0	1	1	0	0	0	1	0.5
12106	KIGA	kg	0	1	1.16667	0.416667	0	0	1	0	1	0	0	1	1	0	1	1	1	1	1	1	0.625
12107	KIGA	stop	0	2	-0.0833333	0.27381	0	1	1	1	0	1	0	1	0	0	0	0	0	0	0	1	0.375
12108	KIGA	stop	0	2	0.583333	0.0714286	0	1	1	1	1	0	0	1	1	0	0	0	1	1	1	1	0.625
12109	KIGA	kg	0	1	2.33333	0.333333	0	0	1	0	1	1	0	1	1	0	1	1	1	1	1	1	0.6875
12110	KIGA	kg	0	1	0.333333	0.404762	0	1	0	1	1	0	1	1	1	0	0	1	0	0	1	1	0.5625
12201	KIGA	stop	0	2	-0.166667	-0.107143	0	1	1	1	0	0	0	1	1	0	0	1	1	1	1	1	0.625
12202	KIGA	kg	0	1	-2.83333	0.595238	0	0	0	0	1	0	1	1	1	1	1	0	0	0	0	1	0.4375
12203	KIGA	stop	0	2	-2.33333	0.666667	0	1	0	1	1	0	0	1	0	1	1	0	0	0	1	1	0.5
12205	KIGA	stop	0	2	-2.83333	0.654762	0	0	0	0	1	0	1	0	0	0	0	0	1	0	0	1	0.25
12206	KIGA	stop	0	2	3.58333	0.0714286	1	0	1	0	1	1	1	1	1	0	1	1	1	0	1	1	0.75
12208	KIGA	kg	0	1	-0.0833333	0.369048	0	1	0	1	1	1	0	1	0	0	0	1	1	0	0	0	0.4375
12209	KIGA	kg	0	1	-1.5	0.5	1	0	0	0	0	0	0	0	1	0	0	1	1	0	0	1	0.3125
12301	KIGA	stop	0	2	-7	1	0	0	0	0	0	0	0	1	0	0	0	0	0	0	1	0	0.125
12302	KIGA	stop	0	2	3.5	0.25	1	0	1	0	1	0	1	1	1	0	1	1	1	1	0	1	0.6875
12303	KIGA	stop	0	2	3.66667	0.22619	1	0	1	1	1	1	0	1	1	0	1	0	1	1	1	1	0.75
12304	KIGA	stop	0	2	-3.58333	0.654762	0	1	0	0	0	0	0	1	1	0	0	0	0	0	1	1	0.3125
12306	KIGA	stop	0	2	-0.166667	0.440476	0	1	0	0	0	1	0	1	1	0	1	0	1	0	1	1	0.5
12307	KIGA	kg	0	1	3	0.0714286	0	0	1	0	1	0	1	1	1	0	1	1	1	1	0	1	0.625
12308	KIGA	kg	0	1	-1	0.214286	0	1	0	1	1	0	1	1	0	0	1	0	1	0	0	0	0.4375
12401	KIGA	stop	0	2	0.916667	0.309524	0	1	0	1	1	0	0	1	1	0	1	0	1	1	0	1	0.5625
12402	KIGA	stop	0	2	1.41667	0.178571	0	1	0	1	1	1	0	1	0	0	1	0	1	0	1	1	0.5625
12403	KIGA	stop	0	2	0.75	0.392857	0	1	0	1	0	1	0	1	0	0	1	1	1	0	1	1	0.5625
12404	KIGA	kg	0	1	2.25	0.25	0	1	1	0	1	0	1	1	1	0	1	0	1	1	1	1	0.6875
12405	KIGA	kg	0	1	0.5	-0.464286	1	0	1	1	1	1	0	1	1	1	1	0	1	1	0	1	0.75
12406	KIGA	kg	0	1	-1.5	0.369048	0	0	0	0	1	0	0	1	0	0	0	1	0	1	0	1	0.3125
12407	KIGA	kg	0	1	2.33333	-0.0238095	0	1	0	0	1	0	1	0	1	0	1	1	1	1	0	1	0.5625
12501	KIGA	kg	0	1	-0.416667	0.440476	1	0	0	0	1	1	1	1	0	0	0	1	1	0	0	1	0.5
12502	KIGA	stop	0	2	0.833333	0.309524	0	1	0	0	0	0	1	1	1	0	0	1	1	1	0	1	0.5
12503	KIGA	stop	0	2	-2.5	0.607143	0	0	1	0	1	0	0	0	0	0	0	1	0	0	0	1	0.25
12505	KIGA	stop	0	2	4.16667	-0.202381	1	1	1	1	1	0	1	1	1	0	1	1	1	1	0	1	0.8125
12506	KIGA	stop	0	2	-3	0.452381	0	0	0	0	0	1	0	0	0	0	1	0	0	0	0	0	0.125
12601	KIGA	stop	0	2	-1.16667	0.22619	0	1	0	1	0	0	0	1	1	0	0	1	1	0	0	1	0.4375
12603	KIGA	stop	0	2	0.916667	0.202381	0	1	0	1	0	1	0	1	1	0	0	1	0	1	1	1	0.5625
12604	KIGA	stop	0	2	0.25	0.392857	0	1	0	0	1	1	1	1	0	0	0	0	1	1	0	1	0.5
12605	KIGA	stop	0	2	-0.583333	0.404762	0	0	0	0	0	1	0	0	0	1	1	1	1	1	0	1	0.4375
12606	KIGA	stop	0	2	5.75	0.0714286	1	1	1	1	1	1	0	1	1	0	1	1	1	1	1	1	0.875
12607	KIGA	kg	0	1	-2.25	0.654762	0	0	0	1	1	0	0	1	1	0	0	0	0	1	0	1	0.375
12608	KIGA	kg	0	1	1	0.214286	0	1	1	1	1	0	0	1	0	1	0	1	0	1	1	1	0.625
12609	KIGA	kg	0	1	-3.5	0.75	0	1	1	1	0	0	0	1	0	0	0	0	0	0	1	1	0.375
12701	KIGA	kg	0	1	3.16667	0.0119048	1	1	1	0	1	0	1	1	1	0	0	1	1	1	0	1	0.6875
12703	KIGA	kg	0	1	-2.91667	0.595238	0	0	0	0	1	0	0	1	0	0	1	1	0	0	0	1	0.3125
12704	KIGA	kg	0	1	-2.5	0.464286	0	1	0	0	0	1	0	1	0	1	0	1	0	0	0	1	0.375
12801	KIGA	kg	0	1	-1.25	0.380952	0	0	0	0	1	0	0	1	1	0	0	1	1	1	0	0	0.375
12802	KIGA	kg	0	1	1.58333	0.0952381	0	1	1	1	1	1	1	1	1	1	0	0	0	0	0	1	0.625
12803	KIGA	stop	0	2	0.916667	0.321429	0	1	1	1	1	0	0	1	1	0	0	0	0	1	1	1	0.5625
12804	KIGA	stop	0	2	-3.58333	0.5	0	0	0	0	1	0	0	0	0	1	0	0	1	1	0	1	0.3125
12901	KIGA	kg	0	1	-2.33333	0.52381	0	0	0	0	1	0	1	1	1	0	0	0	1	0	0	1	0.375
12902	KIGA	kg	0	1	0.166667	0.0238095	1	1	0	0	0	0	0	1	1	0	0	1	0	0	0	0	0.3125
12903	KIGA	stop	0	2	-3.66667	0.619048	0	0	0	0	1	0	1	1	0	0	0	0	0	0	0	1	0.25
12904	KIGA	stop	0	2	3.33333	0.0238095	0	1	1	1	1	0	1	1	1	0	0	1	1	0	0	1	0.625
12905	KIGA	kg	0	1	1.33333	0.25	0	0	1	1	1	1	0	1	1	0	0	1	1	0	0	1	0.5625
12906	KIGA	kg	0	1	-2.91667	0.440476	0	1	0	0	0	0	0	1	0	0	0	0	1	0	0	1	0.25
12910	KIGA	kg	0	1	0.833333	0.22619	1	0	0	0	1	0	0	1	1	0	1	1	0	0	1	1	0.5
12911	KIGA	stop	0	2	1.66667	0.0595238	1	1	0	1	1	0	0	1	0	1	0	1	1	1	1	1	0.6875
12912	KIGA	stop	0	2	-0.25	0.285714	0	1	1	0	0	0	0	1	1	0	0	1	1	0	0	1	0.4375
13001	KIGA	kg	0	1	-3.08333	0.535714	0	0	0	0	1	0	0	1	1	0	0	0	0	0	0	1	0.25
13002	KIGA	kg	0	1	1.16667	0.416667	1	1	1	1	0	0	0	1	1	1	1	0	1	0	0	1	0.625
13003	KIGA	stop	0	2	1.91667	0.309524	1	0	0	0	1	0	0	1	1	1	1	1	1	1	0	1	0.625
13004	KIGA	stop	0	2	-1.91667	0.261905	1	0	0	0	1	0	0	1	0	0	1	1	1	0	1	1	0.5
13005	KIGA	kg	0	1	-2.25	0.583333	0	0	1	0	1	0	0	1	1	1	0	0	1	0	0	1	0.4375
13006	KIGA	stop	0	2	2.75	0.130952	1	1	0	1	1	0	1	1	0	1	1	1	1	0	1	1	0.75
13100	KIGA	stop	0	2	-0.666667	0.511905	0	0	0	1	1	0	1	0	0	0	1	1	0	0	0	0	0.3125
13101	KIGA	kg	0	1	-1.16667	0.583333	0	1	0	1	1	0	1	1	0	0	0	1	0	0	0	1	0.4375
13102	KIGA	stop	0	2	4	0.178571	1	1	1	1	1	1	0	1	1	0	1	0	1	0	1	1	0.75
13103	KIGA	stop	0	2	-2.08333	0.357143	0	1	0	0	1	0	0	0	0	0	0	0	0	1	0	1	0.25
13104	KIGA	kg	0	1	-1.41667	0.047619	0	1	0	0	1	0	0	1	1	0	0	1	1	0	1	0	0.4375
13105	KIGA	kg	0	1	2.5	-0.0357143	1	1	1	1	1	0	0	1	0	1	1	1	1	1	1	1	0.8125
13106	KIGA	stop	0	2	-1.16667	0.583333	0	1	1	0	1	0	1	1	0	0	0	1	0	0	1	1	0.5
13107	KIGA	kg	0	1	-0.916667	-0.0357143	0	0	0	0	1	1	0	0	0	0	0	1	0	1	0	0	0.25
13200	KIGA	stop	0	2	-3.5	0.75	0	0	1	0	1	0	0	0	0	0	0	1	0	0	0	1	0.25
13201	KIGA	kg	0	1	-2.75	0.607143	0	1	0	1	0	0	1	1	0	0	0	0	1	0	0	1	0.375
13202	KIGA	kg	0	1	-2.5	0.52381	1	0	0	0	0	0	0	0	0	0	0	0	1	0	0	1	0.1875
13203	KIGA	stop	0	2	1.58333	0.285714	1	1	0	1	1	0	1	1	0	0	0	1	1	0	0	1	0.5625
13204	KIGA	stop	0	2	-3.16667	0.678571	0	1	0	1	1	0	0	1	0	0	0	0	0	0	0	1	0.3125
13205	KIGA	stop	0	2	3.16667	-0.261905	1	1	0	1	1	0	1	1	1	1	1	1	1	1	1	1	0.875
13206	KIGA	stop	0	2	-2.33333	0.380952	0	0	0	1	1	0	0	0	0	0	0	0	0	0	1	0	0.1875
13207	KIGA	kg	0	1	-2.08333	0.404762	1	0	0	0	0	0	0	1	0	0	0	1	0	1	0	0	0.25
13208	KIGA	kg	0	1	1	0.107143	0	0	1	1	1	1	0	1	1	0	1	0	1	0	0	1	0.5625
13300	KIGA	kg	0	1	-4.75	0.642857	0	0	0	0	0	0	0	0	0	0	1	0	0	0	1	0	0.125
13301	KIGA	stop	0	2	3.16667	-0.261905	1	0	1	0	1	1	1	1	1	0	1	1	1	1	0	1	0.75
13302	KIGA	stop	0	2	2.33333	0.333333	1	1	1	1	1	0	0	1	0	1	1	0	1	1	1	1	0.75
13303	KIGA	stop	0	2	0.5	0.0714286	1	1	0	0	1	0	1	1	1	0	0	1	0	0	1	1	0.5625
13304	KIGA	kg	0	1	-0.833333	-0.0595238	0	0	0	1	0	1	0	0	0	0	1	1	0	1	0	1	0.375
13305	KIGA	kg	0	1	-0.5	-0.285714	0	0	1	0	1	1	0	0	1	0	0	1	0	1	0	1	0.4375
13400	KIGA	stop	0	2	6.75	-0.0357143	1	1	1	1	1	1	1	1	1	0	1	1	1	1	1	1	0.9375
13401	KIGA	stop	0	2	-4.66667	0.833333	0	0	0	0	0	0	1	1	0	1	0	0	1	0	0	0	0.25
13402	KIGA	kg	0	1	-0.333333	0.0238095	1	1	0	0	1	0	0	0	1	0	0	1	1	0	0	1	0.4375
13403	KIGA	kg	0	1	6.75	-0.0357143	1	1	1	1	1	1	1	1	1	1	1	1	1	1	1	1	1
13404	KIGA	stop	0	2	0	0.5	0	1	1	1	0	1	0	1	0	0	1	1	0	0	1	1	0.5625
13405	KIGA	kg	0	1	2.41667	0.178571	0	1	1	0	0	0	1	1	1	1	1	1	1	1	0	1	0.6875
13406	KIGA	stop	0	2	-4.66667	0.761905	0	0	1	0	0	0	1	1	0	1	0	0	0	0	0	1	0.3125
13407	KIGA	stop	0	2	-0.583333	0.202381	0	0	1	1	0	0	1	1	1	0	0	1	1	0	0	1	0.5
13408	KIGA	kg	0	1	5.83333	0.0833333	1	1	1	1	1	1	1	1	1	0	1	1	1	0	1	1	0.875
13409	KIGA	kg	0	1	-1.58333	0.559524	0	0	0	0	0	1	0	1	1	1	1	0	1	0	0	1	0.4375
13500	KIGA	stop	0	2	-2.33333	0.666667	0	1	0	0	1	1	0	0	1	0	0	0	0	0	0	1	0.3125
13501	KIGA	stop	0	2	2.33333	0.333333	1	0	1	0	1	0	1	1	1	0	0	1	1	1	0	1	0.625
13502	KIGA	kg	0	1	-2.25	0.428571	1	0	0	0	0	0	0	0	1	0	1	0	0	0	0	0	0.1875
13503	KIGA	kg	0	1	0.833333	0.357143	0	1	1	0	1	0	1	0	1	0	0	0	1	0	1	1	0.5
13504	KIGA	kg	0	1	-3.08333	0.369048	0	0	0	1	1	0	0	0	0	0	0	0	0	0	0	1	0.1875
13600	KIGA	stop	0	2	3.91667	-0.0357143	1	1	1	1	1	0	1	1	1	1	0	1	1	1	0	0	0.75
13601	KIGA	stop	0	2	3.91667	0.190476	1	1	1	1	1	0	1	1	1	1	0	1	1	0	1	1	0.8125
13602	KIGA	stop	0	2	-1.16667	0.583333	0	1	0	0	1	0	0	0	0	0	1	0	1	1	1	1	0.4375
13603	KIGA	kg	0	1	-2	0.619048	1	0	0	0	1	0	0	0	0	1	0	1	1	0	0	1	0.375
2201	2	stop	1	2	2.6	0.114286	0	1	0	1	1	1	1	0	1	1	1	0	0	1	0	0	0.545455
2205	2	kg	1	1	2.8	0.152381	1	0	1	0	1	1	1	1	1	0	1	0	0	1	1	1	0.636364
2206	2	stop	1	2	-0.4	0.361905	1	1	0	0	0	0	0	0	0	1	1	0	0	0	0	1	0.363636
2207	2	kg	1	1	-0.0666667	0.27619	1	0	0	0	0	0	0	0	1	0	1	0	0	1	0	1	0.363636
2208	2	kg	1	1	1.4	0.285714	0	1	0	1	0	1	1	1	0	1	1	0	0	0	0	0	0.454545
2210	2	stop	1	2	0.0666667	0.304762	1	1	0	1	1	0	0	1	1	0	1	0	1	0	1	0	0.454545
2211	2	stop	1	2	4.66667	-2.22045e-17	0	1	1	1	1	1	0	1	1	0	1	1	1	1	1	1	0.727273
2212	2	stop	1	2	2.66667	0.0761905	0	1	1	0	1	0	0	0	1	0	1	0	1	1	1	1	0.636364
2213	2	kg	1	1	1.2	0.295238	0	1	1	1	1	0	0	0	1	0	1	0	1	1	0	0	0.454545
2214	2	kg	1	1	-2.33333	0.666667	1	1	0	0	1	0	1	1	0	0	0	0	0	0	0	0	0.318182
2216	2	stop	1	2	3.4	0.190476	1	1	1	1	0	0	0	1	1	1	1	0	1	1	1	1	0.681818
2217	2	kg	1	1	0.466667	0.428571	0	0	0	1	0	1	1	1	1	1	1	0	0	1	1	0	0.454545
2302	2	stop	1	2	-2.8	0.552381	0	1	0	0	0	1	0	0	1	0	0	0	0	1	0	1	0.318182
2304	2	stop	1	2	-0.266667	0.304762	1	0	1	1	1	0	1	0	1	1	0	0	0	1	1	0	0.5
2305	2	stop	1	2	0.133333	-0.0285714	1	0	0	0	1	0	0	1	1	1	1	0	1	0	1	0	0.5
2307	2	kg	1	1	-3.06667	0.619048	0	0	0	0	1	0	1	0	1	0	0	0	1	0	0	0	0.181818
2310	2	kg	1	1	-0.133333	-0.142857	0	0	1	0	1	0	0	0	1	0	1	0	0	0	1	0	0.318182
2312	2	kg	1	1	2.86667	-0.142857	0	1	0	1	1	1	0	1	0	1	1	0	1	1	1	0	0.636364
2313	2	stop	1	2	1.2	-2.22045e-17	0	1	0	1	1	1	0	0	1	1	0	1	0	1	0	0	0.5
2314	2	stop	1	2	2.53333	0.266667	0	0	1	0	1	0	1	0	1	1	1	0	0	1	1	1	0.545455
2315	2	kg	1	1	-0.333333	0.180952	0	0	1	0	1	0	1	0	1	1	1	0	0	1	0	0	0.454545
2316	2	stop	1	2	1.06667	0.361905	0	1	1	0	1	0	0	1	1	0	0	0	0	0	1	1	0.454545
2318	2	stop	1	2	3.2	0.0666667	1	1	1	1	1	0	1	0	1	1	1	0	1	1	1	0	0.636364
2401	2	kg	1	1	2.46667	-0.561905	0	1	1	1	1	1	0	1	1	1	1	1	1	1	1	1	0.818182
2402	2	kg	1	1	2.6	0.295238	0	1	1	0	1	1	0	1	1	1	1	1	0	0	0	1	0.636364
2403	2	kg	1	1	4.66667	0.0666667	1	1	1	0	1	1	0	1	1	1	1	1	1	1	1	1	0.863636
2404	2	kg	1	1	5.2	-0.152381	1	1	1	1	1	1	1	0	1	1	1	0	1	1	1	1	0.863636
2405	2	stop	1	2	2.4	0.133333	1	1	1	1	0	0	1	0	0	0	1	1	1	0	1	1	0.681818
2406	2	kg	1	1	-0.733333	0.438095	1	1	0	1	1	1	1	0	0	0	0	0	1	0	0	0	0.409091
2407	2	kg	1	1	2.6	0.104762	1	1	0	1	1	0	1	1	1	1	0	0	1	0	1	1	0.681818
2408	2	stop	1	2	5.93333	-0.152381	1	1	1	1	1	1	1	1	1	1	1	1	1	1	1	1	0.954545
2409	2	kg	1	1	1.4	0.361905	0	0	1	0	0	1	1	1	1	1	1	1	0	1	0	1	0.5
2410	2	kg	1	1	0.2	0.247619	1	1	1	1	0	1	0	1	1	0	0	0	0	1	0	0	0.5
2412	2	stop	1	2	2.33333	0.333333	0	0	0	1	1	1	0	0	1	1	1	0	1	1	1	1	0.636364
2413	2	stop	1	2	2.73333	-0.0571429	1	1	1	1	1	0	1	1	1	0	0	0	1	1	1	1	0.681818
2414	2	stop	1	2	4.33333	-0.0380952	1	1	1	1	1	0	1	1	1	1	1	0	1	1	1	0	0.772727
2415	2	stop	1	2	4.53333	-0.047619	1	1	1	1	1	1	1	0	1	1	1	1	1	1	1	1	0.909091
2417	2	kg	1	1	6	-0.142857	1	1	1	1	1	1	1	1	1	1	1	0	1	1	1	1	0.863636
2418	2	stop	1	2	2.46667	-0.27619	0	1	1	0	1	0	0	1	1	1	1	0	1	1	1	1	0.681818
2419	2	stop	1	2	1.26667	0.104762	0	1	0	1	1	1	0	0	1	0	1	0	0	1	0	1	0.5
2420	2	stop	1	2	-2	0.304762	0	0	0	0	1	0	1	1	1	0	0	0	0	0	0	0	0.318182
2422	2	stop	1	2	0.866667	0.0857143	0	0	1	0	0	1	1	1	1	0	1	0	0	1	0	1	0.5
2501	2	stop	1	2	0.666667	0.228571	0	1	0	1	1	1	0	1	1	1	0	0	1	0	1	0	0.545455
2504	2	kg	1	1	0.733333	0.333333	1	0	0	0	0	1	1	1	1	0	1	0	0	1	1	1	0.590909
2507	2	stop	1	2	2.33333	0.333333	0	0	1	1	1	1	1	0	1	1	1	0	0	1	1	1	0.545455
2508	2	stop	1	2	2.53333	0.190476	0	1	1	1	1	0	0	1	1	1	1	0	0	1	1	0	0.545455
2509	2	stop	1	2	5.8	-0.00952381	1	1	1	1	1	0	1	1	1	1	1	1	1	1	1	1	0.909091
2510	2	kg	1	1	1.33333	0.142857	0	0	1	0	1	0	1	1	1	0	1	0	1	1	1	0	0.545455
2513	2	kg	1	1	3.4	-1.4803e-17	0	1	1	0	0	1	0	0	0	1	1	0	1	1	1	1	0.545455
2515	2	stop	1	2	1.86667	0.104762	0	1	1	1	1	0	0	1	1	1	0	0	0	0	1	1	0.5
2516	2	stop	1	2	-2.46667	0.352381	1	1	0	0	1	0	1	0	1	0	0	0	0	0	1	0	0.318182
2517	2	kg	1	1	-4.33333	0.752381	1	0	0	0	0	0	1	0	1	0	1	0	0	0	0	0	0.227273
2518	2	kg	1	1	0.933333	0.228571	1	1	0	0	1	0	1	1	0	0	1	0	0	1	0	0	0.5
2530	2	kg	1	1	1.33333	0.0952381	1	1	0	0	1	0	0	0	1	1	1	1	1	1	0	0	0.636364
2601	2	stop	1	2	2.46667	0.0380952	0	1	1	1	1	1	0	0	1	1	1	1	1	1	1	0	0.681818
2602	2	stop	1	2	4.8	0.00952381	0	1	1	0	0	1	1	1	1	1	1	0	1	1	1	1	0.727273
2604	2	stop	1	2	2.13333	-0.228571	1	1	0	0	1	0	1	1	1	1	0	0	1	1	1	0	0.590909
2605	2	stop	1	2	6.13333	0.0190476	1	1	1	1	1	1	1	1	1	1	1	0	1	1	1	1	0.909091
2607	2	stop	1	2	-1.4	0.257143	0	1	0	1	0	0	1	0	0	0	0	0	0	1	1	1	0.318182
2608	2	stop	1	2	-1.4	0.6	1	0	0	0	0	0	1	1	1	0	1	0	0	1	1	0	0.454545
2609	2	stop	1	2	4.06667	0.152381	0	1	1	0	1	1	0	1	1	1	1	0	1	1	0	1	0.636364
2610	2	stop	1	2	2.46667	-0.447619	0	1	0	1	1	1	1	1	1	1	1	1	1	1	1	1	0.818182
2611	2	stop	1	2	5.53333	-0.209524	1	1	1	1	1	1	1	1	1	1	1	0	1	1	1	1	0.818182
2613	2	kg	1	1	5.13333	0.133333	1	1	1	1	1	1	1	1	1	1	1	1	0	1	0	1	0.772727
2614	2	kg	1	1	2.33333	0.238095	1	1	1	0	1	0	0	1	1	1	1	0	1	1	1	0	0.590909
2615	2	kg	1	1	-1.8	0.590476	1	1	0	0	1	0	1	0	0	1	0	1	0	0	0	1	0.409091
2616	2	kg	1	1	0.933333	0.32381	0	1	1	0	1	1	0	0	1	0	1	1	1	1	0	0	0.5
2617	2	kg	1	1	0.866667	0.238095	1	0	0	1	1	1	0	0	0	1	1	0	0	1	1	0	0.545455
2618	2	kg	1	1	4.6	0.0190476	1	1	1	1	1	1	1	1	1	0	1	0	1	0	1	1	0.772727
2619	2	kg	1	1	-0.333333	0.266667	0	1	0	0	0	1	1	1	1	1	1	0	0	0	0	0	0.409091
2620	2	kg	1	1	2.53333	0.114286	1	1	0	1	1	1	1	0	1	1	0	1	1	1	0	0	0.727273
2621	2	kg	1	1	-2.26667	0.590476	1	0	0	0	1	0	1	0	1	0	0	1	0	1	0	0	0.318182
2622	2	kg	1	1	-1.26667	0.52381	0	1	0	1	1	0	0	0	1	1	1	0	0	0	1	0	0.363636
2701	2	stop	1	2	1.86667	-0.152381	0	0	1	0	1	1	1	1	1	1	1	0	0	1	0	1	0.545455
2702	2	stop	1	2	2.6	-0.114286	0	0	0	0	1	1	0	1	1	1	0	1	1	1	1	1	0.590909
2704	2	stop	1	2	0.8	-0.0666667	0	1	0	0	1	1	0	0	1	1	1	0	0	1	0	1	0.545455
2705	2	kg	1	1	2.93333	0.0857143	1	1	1	1	1	0	0	1	1	0	0	0	1	1	1	1	0.727273
2707	2	stop	1	2	-1.13333	0.342857	1	0	0	0	1	0	0	0	0	0	1	1	0	1	0	1	0.363636
2708	2	stop	1	2	2.33333	0.0666667	1	0	1	0	1	0	1	0	1	1	1	0	0	1	1	1	0.727273
2709	2	stop	1	2	5.73333	0.0190476	0	1	1	0	1	1	1	1	1	1	1	1	1	1	1	1	0.772727
2710	2	kg	1	1	2.8	-0.228571	1	0	1	1	1	0	1	1	0	1	1	0	1	1	1	1	0.727273
2711	2	kg	1	1	1.26667	0.380952	1	1	1	1	0	0	0	1	1	1	1	1	1	0	0	0	0.727273
2713	2	stop	1	2	5.4	-0.0285714	0	1	1	1	1	1	1	1	1	0	1	0	1	1	1	1	0.818182
2801	2	stop	1	2	-2.33333	0.666667	0	0	0	1	1	0	1	1	1	0	1	0	0	0	0	0	0.318182
2802	2	stop	1	2	1.53333	0.285714	1	0	1	1	1	0	1	0	1	1	1	1	0	0	1	1	0.636364
2803	2	kg	1	1	3.26667	-0.104762	1	1	1	0	1	1	1	1	1	1	1	0	1	1	1	1	0.727273
2804	2	kg	1	1	3.26667	-0.0571429	0	1	0	1	1	1	1	0	1	1	1	0	1	1	0	1	0.727273
2805	2	stop	1	2	4	0.171429	0	1	1	1	1	1	1	1	1	1	1	0	0	1	0	1	0.727273
2807	2	stop	1	2	4.46667	0.00952381	1	0	1	1	1	1	1	1	1	1	1	0	1	1	0	1	0.727273
2808	2	kg	1	1	3.6	-0.0761905	1	1	1	1	1	0	0	1	1	1	1	0	1	1	1	0	0.727273
2809	2	stop	1	2	-0.4	0.27619	1	1	0	0	0	1	0	1	1	1	0	0	0	0	0	1	0.363636
2810	2	stop	1	2	1.73333	0.295238	0	1	0	0	1	0	1	1	0	0	1	0	0	1	1	1	0.5
2811	2	stop	1	2	2.4	0.266667	1	1	1	1	0	0	1	0	1	1	0	0	1	1	1	1	0.681818
2812	2	kg	1	1	-4.2	0.8	0	1	0	0	0	0	0	1	1	0	0	0	0	0	0	0	0.272727
2813	2	kg	1	1	2.13333	0.104762	1	1	1	1	1	0	0	0	1	1	0	1	0	0	1	1	0.636364
2814	2	stop	1	2	2.13333	0.285714	1	1	0	1	0	1	0	1	1	1	1	1	1	0	1	0	0.681818
2815	2	kg	1	1	0.8	0.209524	1	1	1	1	1	0	0	0	1	0	1	1	0	0	1	0	0.545455
2816	2	kg	1	1	2.93333	-0.0190476	1	0	1	0	0	1	1	1	1	1	1	0	0	1	1	1	0.636364
2817	2	kg	1	1	-2.2	0.647619	0	0	0	0	0	0	0	0	0	0	1	0	0	1	1	0	0.272727
2901	2	stop	1	2	5.8	0.0285714	1	1	1	1	1	1	0	1	1	1	1	1	1	1	1	1	0.909091
2902	2	kg	1	1	-0.4	0.52381	0	1	1	1	1	0	0	1	1	0	0	0	0	1	0	1	0.454545
2903	2	kg	1	1	-0.933333	0.238095	1	0	1	1	1	0	0	0	1	0	0	0	0	0	1	0	0.363636
2905	2	kg	1	1	2.13333	0.114286	1	1	1	1	1	0	0	1	1	1	1	1	1	1	0	0	0.636364
2906	2	stop	1	2	2.86667	0.209524	1	0	1	1	1	0	1	1	1	1	1	1	1	1	1	0	0.727273
2907	2	kg	1	1	1.4	0.4	1	1	0	0	1	0	1	1	1	1	1	0	0	1	1	0	0.545455
2908	2	stop	1	2	2.2	0.285714	0	1	1	1	1	0	1	0	1	0	1	0	1	0	1	0	0.545455
2909	2	kg	1	1	2.66667	0.180952	1	0	1	0	1	1	0	1	1	1	1	0	1	1	0	1	0.636364
2910	2	stop	1	2	2.2	-0.190476	1	1	0	1	1	1	1	1	1	0	1	1	1	0	1	0	0.772727
2911	2	stop	1	2	3.6	0.219048	0	0	1	0	1	1	0	1	1	1	1	0	1	1	1	1	0.590909
2912	2	kg	1	1	2.66667	-0.209524	0	1	0	1	0	1	1	1	1	0	1	0	1	1	1	1	0.681818
2913	2	stop	1	2	-1.4	0.466667	0	1	0	1	1	0	1	1	1	0	0	0	0	0	0	1	0.318182
21001	2	kg	1	1	4.2	0.2	1	1	1	1	1	1	1	1	1	1	1	0	1	1	0	1	0.727273
21002	2	kg	1	1	4.13333	0.190476	0	1	1	1	1	1	0	1	1	1	0	1	1	1	1	0	0.772727
21003	2	kg	1	1	0.866667	0.12381	0	0	0	0	1	0	1	1	1	1	0	0	1	0	1	1	0.5
21004	2	kg	1	1	2.33333	0.314286	0	1	0	0	1	0	1	1	1	1	1	0	0	1	0	1	0.590909
21005	2	kg	1	1	-1.06667	0.4	0	0	1	0	1	0	0	1	1	0	0	0	1	1	0	0	0.409091
21006	2	kg	1	1	1.53333	0.104762	1	0	1	0	0	1	1	0	1	0	1	0	1	1	1	1	0.590909
21007	2	stop	1	2	3.06667	0.190476	1	1	1	1	1	1	0	0	1	1	0	1	0	1	1	1	0.636364
21008	2	stop	1	2	-0.4	0.504762	1	1	1	1	1	0	0	0	1	0	1	0	1	1	0	0	0.5
21009	2	stop	1	2	2.06667	0.27619	0	1	0	0	1	1	0	0	0	1	1	1	1	1	1	0	0.590909
21010	2	stop	1	2	1.2	0.171429	0	0	1	1	1	0	0	1	1	1	1	0	1	0	1	0	0.5
21011	2	stop	1	2	-0.933333	0.380952	0	1	1	1	0	0	0	1	1	1	0	1	0	0	0	0	0.363636
21012	2	stop	1	2	1.26667	0.257143	1	1	0	0	1	0	0	1	0	0	0	0	1	1	1	1	0.454545
21101	2	stop	1	2	3.06667	0.0952381	0	1	1	1	0	0	1	1	1	1	1	0	0	0	1	1	0.545455
21102	2	stop	1	2	3.4	0.171429	1	1	1	1	1	0	0	0	0	1	1	0	0	1	1	1	0.636364
21103	2	stop	1	2	-1.8	0.447619	0	1	0	1	1	0	0	0	0	0	0	0	0	0	0	1	0.318182
21104	2	stop	1	2	-1.33333	0.104762	0	1	1	0	0	0	1	1	1	0	1	0	0	0	0	1	0.5
21105	2	stop	1	2	1.93333	0.247619	0	0	0	1	1	1	1	1	1	1	1	0	0	1	0	1	0.545455
21106	2	stop	1	2	-4	0.647619	1	0	0	0	0	0	1	0	1	0	1	0	0	0	0	0	0.272727
21107	2	stop	1	2	3	0.0761905	1	1	1	1	0	1	1	0	1	0	1	0	0	1	1	1	0.681818
21108	2	stop	1	2	-1.26667	0.428571	1	1	0	0	1	1	1	0	1	0	0	0	0	0	1	0	0.409091
21109	2	stop	1	2	4.26667	0.0190476	0	1	1	0	1	1	1	1	1	1	1	1	0	1	1	1	0.772727
21110	2	stop	1	2	-3.86667	0.714286	0	0	0	0	0	0	1	0	1	0	1	0	0	1	0	0	0.227273
21111	2	kg	1	1	2.6	0.0666667	1	0	1	0	1	1	0	1	1	1	1	1	0	1	0	1	0.681818
21112	2	kg	1	1	2.13333	-0.304762	0	1	1	1	1	1	1	1	1	1	1	0	1	1	0	0	0.636364
21113	2	kg	1	1	1.66667	0.32381	0	1	1	1	1	1	0	1	1	0	1	1	1	0	0	0	0.636364
21114	2	kg	1	1	1.2	0.2	1	0	0	0	0	1	1	1	1	0	1	1	0	1	1	1	0.681818
21115	2	kg	1	1	-4.13333	0.790476	0	0	0	0	1	1	0	0	0	0	0	0	0	0	0	1	0.181818
21116	2	kg	1	1	4	-0.0761905	1	1	1	1	1	1	1	1	1	1	1	0	0	1	1	1	0.772727
21117	2	kg	1	1	-4	0.704762	1	0	0	0	0	0	0	0	1	0	0	1	0	0	1	0	0.318182
21118	2	kg	1	1	-0.866667	0.504762	0	0	1	0	1	0	1	0	1	1	0	0	0	1	1	0	0.318182
21119	2	stop	1	2	2.93333	-0.0761905	1	1	1	1	1	0	0	1	1	1	1	0	1	0	1	1	0.727273
21201	2	stop	1	2	-0.4	0.52381	1	0	0	1	1	1	0	1	1	0	0	0	1	1	0	1	0.545455
21202	2	stop	1	2	-0.266667	0.295238	1	1	1	0	1	0	1	0	1	1	1	0	0	0	0	0	0.5
21203	2	stop	1	2	5.53333	-0.00952381	1	1	1	1	1	1	0	1	1	1	1	0	1	1	1	1	0.863636
21204	2	stop	1	2	6.06667	-0.047619	0	0	1	1	1	1	1	1	0	1	1	0	1	1	1	1	0.772727
21205	2	stop	1	2	6.06667	0.0666667	1	1	1	1	1	1	1	1	1	1	1	0	1	1	1	1	0.772727
21206	2	stop	1	2	0.933333	-0.0285714	1	1	0	1	1	1	0	1	1	0	0	0	0	1	1	1	0.545455
21207	2	stop	1	2	3	-0.0761905	1	0	0	0	1	1	1	1	1	1	1	0	1	1	1	1	0.727273
21208	2	stop	1	2	1.6	0.2	0	1	1	0	1	1	1	1	1	0	1	1	1	1	0	0	0.590909
21209	2	stop	1	2	4.8	-0.00952381	0	0	1	1	1	1	1	1	1	1	1	0	0	1	1	1	0.727273
21301	2	kg	1	1	3.26667	0.266667	0	1	0	1	1	0	1	1	1	1	1	0	1	1	0	0	0.681818
21303	2	kg	1	1	6.8	-0.0285714	1	1	1	1	1	1	1	1	1	1	1	0	1	1	1	1	0.818182
21304	2	kg	1	1	2.33333	0.257143	0	0	1	0	0	1	1	1	1	1	1	0	0	1	1	1	0.590909
21305	2	kg	1	1	3.93333	0.0285714	0	0	1	0	1	0	1	1	1	1	1	1	1	1	1	1	0.727273
21306	2	stop	1	2	2.4	-0.304762	0	0	1	0	1	0	1	1	1	1	1	1	1	1	1	1	0.727273
21307	2	stop	1	2	0.933333	-0.047619	0	1	1	1	0	1	0	1	1	0	1	0	0	0	0	1	0.545455
21401	2	kg	1	1	6.06667	0.0666667	1	1	1	1	1	1	0	1	1	1	1	0	1	1	1	1	0.863636
21402	2	kg	1	1	4.53333	0.0952381	1	1	1	1	1	1	0	0	1	1	1	1	1	0	1	1	0.772727
21403	2	kg	1	1	-2.13333	0.390476	0	0	0	0	1	0	0	0	0	1	1	1	0	1	0	0	0.272727
21404	2	kg	1	1	1.4	0.380952	0	1	1	0	1	1	1	0	1	1	0	0	0	1	1	0	0.545455
21405	2	kg	1	1	5.06667	0.0857143	1	1	1	1	1	1	1	1	1	1	1	0	0	1	1	1	0.727273
21406	2	kg	1	1	1	0.180952	0	0	1	1	1	0	0	1	1	1	1	0	0	1	1	0	0.5
21407	2	kg	1	1	-2.06667	0.628571	0	0	1	1	0	0	0	0	1	0	1	0	1	0	0	0	0.318182
21501	2	kg	1	1	-0.4	0.32381	1	0	0	0	1	0	1	1	1	0	1	1	0	1	0	0	0.454545
21502	2	stop	1	2	-1.66667	0.4	0	1	0	0	0	0	1	1	1	0	1	0	0	0	0	0	0.318182
21503	2	stop	1	2	-1.13333	0.419048	1	0	1	0	0	0	0	1	1	1	0	0	0	0	0	1	0.318182
21504	2	stop	1	2	1.26667	-0.0285714	0	1	0	1	1	1	1	0	1	0	1	1	1	1	0	0	0.5
21505	2	stop	1	2	1.46667	0.12381	0	0	1	0	1	0	1	1	1	1	0	1	0	1	0	1	0.590909
21506	2	stop	1	2	0.266667	0.257143	0	1	1	1	1	0	0	0	1	0	0	1	1	0	1	0	0.5
21508	2	stop	1	2	-1	0.542857	0	0	1	0	1	1	0	1	1	1	1	0	0	0	0	0	0.363636
21509	2	kg	1	1	3.86667	-0.047619	0	1	1	1	1	0	1	1	1	1	1	0	1	0	1	1	0.727273
21510	2	kg	1	1	-2	0.466667	1	0	0	0	0	1	1	0	0	1	0	0	1	0	1	0	0.272727
21511	2	stop	1	2	-0.466667	0.361905	1	1	0	1	1	1	0	0	1	1	1	1	0	0	0	0	0.545455
21515	2	stop	1	2	-5.13333	0.866667	0	0	1	0	0	1	0	0	1	0	0	0	0	0	0	0	0.136364
21531	2	kg	1	1	-3.2	0.533333	0	0	1	0	1	0	1	0	1	0	1	0	0	0	0	0	0.272727
21601	2	kg	1	1	1.6	0.0285714	1	0	1	0	1	1	0	1	1	0	1	0	1	1	1	1	0.545455
21602	2	kg	1	1	1.66667	0.342857	1	1	1	1	1	1	0	0	1	0	1	0	1	1	0	0	0.636364
21603	2	kg	1	1	1.93333	0.142857	0	1	1	0	1	1	1	1	1	0	1	1	0	0	0	1	0.636364
21604	2	kg	1	1	-4.2	0.8	0	0	0	0	1	1	0	0	1	0	0	1	0	0	0	0	0.272727
21605	2	kg	1	1	0.466667	0.371429	1	0	0	0	1	0	1	1	1	0	1	0	1	1	1	0	0.590909
21606	2	kg	1	1	-3.06667	0.504762	0	0	0	0	1	1	0	0	0	0	0	0	0	0	0	0	0.136364
21608	2	kg	1	1	0.6	0.428571	1	1	0	0	1	1	0	0	1	1	1	1	0	0	1	0	0.590909
21613	2	stop	1	2	4.8	0.047619	1	1	1	1	1	1	0	1	0	1	1	1	1	0	1	1	0.863636
21614	2	stop	1	2	5.2	-1.11022e-17	1	1	0	1	1	0	1	1	1	0	1	1	1	1	1	1	0.863636
21615	2	stop	1	2	1.2	-0.580952	0	1	0	1	1	1	1	1	1	0	1	0	1	1	1	1	0.772727
21616	2	stop	1	2	2.53333	0.285714	1	1	1	1	0	0	1	1	1	1	1	1	1	0	1	0	0.636364
21617	2	stop	1	2	-0.2	0.0857143	0	0	0	1	1	0	0	0	1	0	1	0	0	1	0	1	0.409091
21618	2	kg	1	1	3.2	0.142857	0	1	1	1	1	0	0	1	1	1	1	0	1	0	1	1	0.636364
21619	2	stop	1	2	-1.93333	0.390476	0	1	0	0	1	0	0	0	0	0	0	0	0	0	1	0	0.227273
21514	2	stop	1	2	3.13333	0.0190476	0	1	0	1	1	1	1	0	0	1	1	0	1	1	0	0	0.590909
