# Supplementary material for: Stop and think: Additional time supports monitoring processes in young children
Source: PLoS One. 2022 Sep 15;17(9):e0274460. doi: 10.1371/journal.pone.0274460 (PMC9477363; doi:10.1371/journal.pone.0274460)
Supplement: S2 File — (XLSX) [file pone.0274460.s002.xlsx]

## Sheet: Tabelle1
ID	Grade	TaskType	Grade_number	TaskType_number	DiscriminationScore	BiasIndex	RCS_Flowers
1602	KIGA	stop	0	2	6.33333	0.0119048	0.190789
1603	KIGA	kg	0	1	4.25	-0.238095	0.437262
1604	KIGA	kg	0	1	-2.75	0.559524	0.325566
1605	KIGA	kg	0	1	2.33333	0.333333	0.352847
1606	KIGA	stop	0	2	1.33333	-0.0952381	0.369696
1607	KIGA	kg	0	1	-3.16667	0.547619	0.334034
1610	KIGA	kg	0	1	-1.16667	0.27381	0.259596
1611	KIGA	kg	0	1	3	0.166667	0.357589
1612	KIGA	kg	0	1	-3.5	0.607143	0.216079
1613	KIGA	kg	0	1	-1	0.297619	0.368863
1701	KIGA	kg	0	1	-0.666667	0.511905	0.172122
1702	KIGA	stop	0	2	-2.08333	0.630952	0.232906
1703	KIGA	stop	0	2	0.416667	0.27381	0.360402
1704	KIGA	stop	0	2	2.91667	0.0714286	0.24962
1705	KIGA	kg	0	1	2.33333	0.190476	0.228902
1801	KIGA	kg	0	1	-0.5	0.178571	0.270164
1802	KIGA	kg	0	1	3.58333	-0.166667	0.499287
1803	KIGA	kg	0	1	4.66667	0.166667	0.451451
1804	KIGA	kg	0	1	3.25	-0.0714286	0.365262
1806	KIGA	stop	0	2	2.58333	0.27381	0.23486
1807	KIGA	stop	0	2	0	0.5	0.271678
1808	KIGA	stop	0	2	0.166667	0.285714	0.308432
1809	KIGA	stop	0	2	4.66667	0.166667	0.318681
1901	KIGA	kg	0	1	-1.66667	0.511905	0.35466
1902	KIGA	stop	0	2	1.25	-0.0357143	0.370426
1905	KIGA	stop	0	2	1	0.107143	0.174405
1906	KIGA	kg	0	1	2.33333	0.333333	0.237947
11001	KIGA	kg	0	1	-1.16667	0.583333	0.204768
11004	KIGA	stop	0	2	-2.33333	0.52381	0.319531
11005	KIGA	stop	0	2	0.833333	0.285714	0.334218
11101	KIGA	stop	0	2	-4.16667	0.761905	0.158797
11102	KIGA	stop	0	2	4.16667	0.0952381	0.426288
11105	KIGA	kg	0	1	0.166667	0.27381	0.333551
11106	KIGA	stop	0	2	1.5	-1.85037e-17	0.300375
11107	KIGA	stop	0	2	2.58333	0.0833333	0.123694
11203	KIGA	kg	0	1	2.16667	0.107143	0.135591
11301	KIGA	stop	0	2	-2.33333	0.666667	0.413302
11302	KIGA	stop	0	2	2.75	-0.392857	0.27109
11304	KIGA	stop	0	2	4.25	-1.85037e-17	0.302229
11305	KIGA	kg	0	1	7	0	0.415606
11306	KIGA	kg	0	1	2.08333	0.297619	0.345158
11307	KIGA	kg	0	1	1.5	0.0952381	0.35048
11308	KIGA	kg	0	1	2.5	0.261905	0.188048
11403	KIGA	stop	0	2	5.16667	0.0952381	0.480873
11404	KIGA	stop	0	2	1.83333	0.261905	0.141854
11405	KIGA	stop	0	2	1.33333	0.25	0.226252
11406	KIGA	stop	0	2	4.16667	0.0952381	0.389874
11407	KIGA	stop	0	2	4.41667	-0.0119048	0.424058
11501	KIGA	kg	0	1	-4.58333	0.678571	0.381405
11503	KIGA	kg	0	1	1.5	0.369048	0.214461
11504	KIGA	kg	0	1	4.66667	0.166667	0.381319
11505	KIGA	kg	0	1	-1.75	0.464286	0.167157
11507	KIGA	kg	0	1	3.33333	-0.392857	0.329359
11509	KIGA	kg	0	1	1	0.392857	0.223329
11601	KIGA	stop	0	2	1.5	-5.55112e-17	0.399791
11602	KIGA	stop	0	2	-0.75	0.178571	0.415267
11603	KIGA	kg	0	1	2.83333	0.261905	0.241038
11604	KIGA	kg	0	1	-1.83333	0.595238	0.166224
11605	KIGA	kg	0	1	1.16667	0.416667	0.255781
11701	KIGA	stop	0	2	1.58333	0.190476	0.35468
11702	KIGA	stop	0	2	1.16667	0.416667	0.369816
11703	KIGA	kg	0	1	-2.5	0.547619	0.359884
11704	KIGA	kg	0	1	1.83333	0.321429	0.383947
11801	KIGA	stop	0	2	4	0.178571	0.439886
11802	KIGA	stop	0	2	1.66667	0.345238	0.339903
11803	KIGA	stop	0	2	-0.166667	0.297619	0.324316
11804	KIGA	kg	0	1	1.16667	0.416667	0.281911
11805	KIGA	kg	0	1	-3	0.678571	0.256574
11806	KIGA	stop	0	2	-0.333333	0.0952381	0.389009
11807	KIGA	stop	0	2	3	-0.107143	0.400102
11901	KIGA	kg	0	1	-4.16667	0.761905	0.304786
11902	KIGA	kg	0	1	4.66667	0.166667	0.172959
11903	KIGA	kg	0	1	-1.5	0.285714	0.451895
11904	KIGA	stop	0	2	3.66667	0.142857	0.48432
11905	KIGA	stop	0	2	3.08333	0.154762	0.278272
11906	KIGA	kg	0	1	0.416667	0.357143	0.217706
12001	KIGA	stop	0	2	-0.25	0.130952	0.186899
12002	KIGA	stop	0	2	2.83333	0.142857	0.145481
12003	KIGA	stop	0	2	0	0.357143	0.329709
12004	KIGA	kg	0	1	1.16667	0.416667	0.585114
12005	KIGA	kg	0	1	0.666667	0.404762	0.288854
12101	KIGA	kg	0	1	1.41667	0.309524	0.246433
12103	KIGA	stop	0	2	2.58333	-0.0357143	0.346575
12104	KIGA	kg	0	1	-2.33333	0.666667	0.30428
12105	KIGA	stop	0	2	0.666667	0.309524	0.384429
12106	KIGA	kg	0	1	1.16667	0.416667	0.213417
12107	KIGA	stop	0	2	-0.0833333	0.27381	0.269644
12108	KIGA	stop	0	2	0.583333	0.0714286	0.430504
12109	KIGA	kg	0	1	2.33333	0.333333	0.313216
12110	KIGA	kg	0	1	0.333333	0.404762	0.265683
12201	KIGA	stop	0	2	-0.166667	-0.107143	0.311794
12203	KIGA	stop	0	2	-2.33333	0.666667	0.401724
12206	KIGA	stop	0	2	3.58333	0.0714286	0.406091
12208	KIGA	kg	0	1	-0.0833333	0.369048	0.505233
12209	KIGA	kg	0	1	-1.5	0.5	0.108694
12301	KIGA	stop	0	2	-7	1	0.349176
12302	KIGA	stop	0	2	3.5	0.25	0.349874
12303	KIGA	stop	0	2	3.66667	0.22619	0.425546
12306	KIGA	stop	0	2	-0.166667	0.440476	0.342585
12307	KIGA	kg	0	1	3	0.0714286	0.407869
12308	KIGA	kg	0	1	-1	0.214286	0.336637
12401	KIGA	stop	0	2	0.916667	0.309524	0.195247
12402	KIGA	stop	0	2	1.41667	0.178571	0.33065
12403	KIGA	stop	0	2	0.75	0.392857	0.280314
12404	KIGA	kg	0	1	2.25	0.25	0.325167
12405	KIGA	kg	0	1	0.5	-0.464286	0.278383
12406	KIGA	kg	0	1	-1.5	0.369048	0.428135
12407	KIGA	kg	0	1	2.33333	-0.0238095	0.286934
12501	KIGA	kg	0	1	-0.416667	0.440476	0.342117
12502	KIGA	stop	0	2	0.833333	0.309524	0.446449
12503	KIGA	stop	0	2	-2.5	0.607143	0.237924
12505	KIGA	stop	0	2	4.16667	-0.202381	0.415891
12506	KIGA	stop	0	2	-3	0.452381	0.254216
12601	KIGA	stop	0	2	-1.16667	0.22619	0.380181
12603	KIGA	stop	0	2	0.916667	0.202381	0.456933
12604	KIGA	stop	0	2	0.25	0.392857	0.299109
12605	KIGA	stop	0	2	-0.583333	0.404762	0.39183
12606	KIGA	stop	0	2	5.75	0.0714286	0.351005
12608	KIGA	kg	0	1	1	0.214286	0.512153
12609	KIGA	kg	0	1	-3.5	0.75	0.303363
12701	KIGA	kg	0	1	3.16667	0.0119048	0.313188
12703	KIGA	kg	0	1	-2.91667	0.595238	0.425532
12704	KIGA	kg	0	1	-2.5	0.464286	0.277533
12801	KIGA	kg	0	1	-1.25	0.380952	0.0901092
12802	KIGA	kg	0	1	1.58333	0.0952381	0.116579
12901	KIGA	kg	0	1	-2.33333	0.52381	0.543175
12902	KIGA	kg	0	1	0.166667	0.0238095	0.173921
12903	KIGA	stop	0	2	-3.66667	0.619048	0.506536
12904	KIGA	stop	0	2	3.33333	0.0238095	0.233214
12905	KIGA	kg	0	1	1.33333	0.25	0.354254
12906	KIGA	kg	0	1	-2.91667	0.440476	0.276607
12910	KIGA	kg	0	1	0.833333	0.22619	0.514085
12911	KIGA	stop	0	2	1.66667	0.0595238	0.410435
12912	KIGA	stop	0	2	-0.25	0.285714	0.430063
13001	KIGA	kg	0	1	-3.08333	0.535714	0.222572
13002	KIGA	kg	0	1	1.16667	0.416667	0.493389
13003	KIGA	stop	0	2	1.91667	0.309524	0.452456
13004	KIGA	stop	0	2	-1.91667	0.261905	0.154948
13005	KIGA	kg	0	1	-2.25	0.583333	0.20521
13006	KIGA	stop	0	2	2.75	0.130952	0.469991
13100	KIGA	stop	0	2	-0.666667	0.511905	0.189982
13101	KIGA	kg	0	1	-1.16667	0.583333	0.123653
13102	KIGA	stop	0	2	4	0.178571	0.42917
13103	KIGA	stop	0	2	-2.08333	0.357143	0.401338
13104	KIGA	kg	0	1	-1.41667	0.047619	0.386077
13105	KIGA	kg	0	1	2.5	-0.0357143	0.164854
13106	KIGA	stop	0	2	-1.16667	0.583333	0.491761
13107	KIGA	kg	0	1	-0.916667	-0.0357143	0.205915
13200	KIGA	stop	0	2	-3.5	0.75	0.183714
13201	KIGA	kg	0	1	-2.75	0.607143	0.331976
13202	KIGA	kg	0	1	-2.5	0.52381	0.379044
13203	KIGA	stop	0	2	1.58333	0.285714	0.461224
13204	KIGA	stop	0	2	-3.16667	0.678571	0.416667
13205	KIGA	stop	0	2	3.16667	-0.261905	0.527041
13206	KIGA	stop	0	2	-2.33333	0.380952	0.188245
13300	KIGA	kg	0	1	-4.75	0.642857	0.170448
13301	KIGA	stop	0	2	3.16667	-0.261905	0.175304
13302	KIGA	stop	0	2	2.33333	0.333333	0.356117
13303	KIGA	stop	0	2	0.5	0.0714286	0.527133
13304	KIGA	kg	0	1	-0.833333	-0.0595238	0.237917
13305	KIGA	kg	0	1	-0.5	-0.285714	0.304846
13400	KIGA	stop	0	2	6.75	-0.0357143	0.589627
13401	KIGA	stop	0	2	-4.66667	0.833333	0.441285
13402	KIGA	kg	0	1	-0.333333	0.0238095	0.246546
13403	KIGA	kg	0	1	6.75	-0.0357143	0.485387
13404	KIGA	stop	0	2	0	0.5	0.526339
13405	KIGA	kg	0	1	2.41667	0.178571	0.414761
13406	KIGA	stop	0	2	-4.66667	0.761905	0.291079
13407	KIGA	stop	0	2	-0.583333	0.202381	0.464481
13408	KIGA	kg	0	1	5.83333	0.0833333	0.422115
13409	KIGA	kg	0	1	-1.58333	0.559524	0.217772
13500	KIGA	stop	0	2	-2.33333	0.666667	0.197107
13501	KIGA	stop	0	2	2.33333	0.333333	0.377556
13502	KIGA	kg	0	1	-2.25	0.428571	0.482868
13503	KIGA	kg	0	1	0.833333	0.357143	0.367543
13504	KIGA	kg	0	1	-3.08333	0.369048	0.140152
13600	KIGA	stop	0	2	3.91667	-0.0357143	0.426704
13601	KIGA	stop	0	2	3.91667	0.190476	0.304147
13602	KIGA	stop	0	2	-1.16667	0.583333	0.234151
13603	KIGA	kg	0	1	-2	0.619048	0.249546
2207	2	kg	1	1	-0.0666667	0.27619	0.466108
2208	2	kg	1	1	1.4	0.285714	0.149493
2210	2	stop	1	2	0.0666667	0.304762	0.52713
2211	2	stop	1	2	4.66667	-2.22045e-17	0.587782
2213	2	kg	1	1	1.2	0.295238	0.401325
2214	2	kg	1	1	-2.33333	0.666667	0.32955
2302	2	stop	1	2	-2.8	0.552381	0.513369
2304	2	stop	1	2	-0.266667	0.304762	0.299204
2305	2	stop	1	2	0.133333	-0.0285714	0.169246
2310	2	kg	1	1	-0.133333	-0.142857	0.30982
2312	2	kg	1	1	2.86667	-0.142857	0.37235
2314	2	stop	1	2	2.53333	0.266667	0.456545
2318	2	stop	1	2	3.2	0.0666667	0.47003
2401	2	kg	1	1	2.46667	-0.561905	0.184676
2404	2	kg	1	1	5.2	-0.152381	0.592719
2405	2	stop	1	2	2.4	0.133333	0.524133
2406	2	kg	1	1	-0.733333	0.438095	0.438522
2408	2	stop	1	2	5.93333	-0.152381	0.573849
2412	2	stop	1	2	2.33333	0.333333	0.378288
2414	2	stop	1	2	4.33333	-0.0380952	0.435221
2415	2	stop	1	2	4.53333	-0.047619	0.538093
2417	2	kg	1	1	6	-0.142857	0.384848
2418	2	stop	1	2	2.46667	-0.27619	0.348688
2419	2	stop	1	2	1.26667	0.104762	0.516923
2420	2	stop	1	2	-2	0.304762
2501	2	stop	1	2	0.666667	0.228571	0.608429
2504	2	kg	1	1	0.733333	0.333333	0.247763
2507	2	stop	1	2	2.33333	0.333333	0.260974
2508	2	stop	1	2	2.53333	0.190476	0.461754
2509	2	stop	1	2	5.8	-0.00952381	0.577746
2510	2	kg	1	1	1.33333	0.142857	0.58409
2513	2	kg	1	1	3.4	-1.4803e-17	0.474371
2515	2	stop	1	2	1.86667	0.104762	0.505435
2516	2	stop	1	2	-2.46667	0.352381	0.414284
2517	2	kg	1	1	-4.33333	0.752381	0.395963
2518	2	kg	1	1	0.933333	0.228571	0.557204
2601	2	stop	1	2	2.46667	0.0380952	0.439929
2602	2	stop	1	2	4.8	0.00952381	0.420479
2604	2	stop	1	2	2.13333	-0.228571	0.173542
2607	2	stop	1	2	-1.4	0.257143	0.568945
2609	2	stop	1	2	4.06667	0.152381	0.499403
2610	2	stop	1	2	2.46667	-0.447619	0.401322
2611	2	stop	1	2	5.53333	-0.209524	0.427989
2613	2	kg	1	1	5.13333	0.133333	0.483107
2614	2	kg	1	1	2.33333	0.238095	0.518037
2615	2	kg	1	1	-1.8	0.590476	0.510518
2616	2	kg	1	1	0.933333	0.32381	0.569196
2617	2	kg	1	1	0.866667	0.238095	0.132054
2618	2	kg	1	1	4.6	0.0190476	0.255996
2619	2	kg	1	1	-0.333333	0.266667	0.311031
2620	2	kg	1	1	2.53333	0.114286	0.303013
2621	2	kg	1	1	-2.26667	0.590476	0.569223
2622	2	kg	1	1	-1.26667	0.52381	0.543396
2701	2	stop	1	2	1.86667	-0.152381	0.337302
2702	2	stop	1	2	2.6	-0.114286	0.621288
2704	2	stop	1	2	0.8	-0.0666667	0.22884
2705	2	kg	1	1	2.93333	0.0857143	0.540827
2707	2	stop	1	2	-1.13333	0.342857	0.485666
2708	2	stop	1	2	2.33333	0.0666667	0.486596
2709	2	stop	1	2	5.73333	0.0190476	0.451128
2710	2	kg	1	1	2.8	-0.228571	0.327915
2711	2	kg	1	1	1.26667	0.380952	0.529801
2713	2	stop	1	2	5.4	-0.0285714	0.681228
2801	2	stop	1	2	-2.33333	0.666667	0.510511
2802	2	stop	1	2	1.53333	0.285714	0.379103
2804	2	kg	1	1	3.26667	-0.0571429	0.627741
2805	2	stop	1	2	4	0.171429	0.46685
2808	2	kg	1	1	3.6	-0.0761905	0.533853
2809	2	stop	1	2	-0.4	0.27619	0.451273
2811	2	stop	1	2	2.4	0.266667	0.395974
2812	2	kg	1	1	-4.2	0.8	0.524375
2813	2	kg	1	1	2.13333	0.104762	0.506004
2814	2	stop	1	2	2.13333	0.285714	0.344112
2816	2	kg	1	1	2.93333	-0.0190476	0.693604
2901	2	stop	1	2	5.8	0.0285714	0.681892
2903	2	kg	1	1	-0.933333	0.238095	0.238631
2905	2	kg	1	1	2.13333	0.114286	0.440954
2906	2	stop	1	2	2.86667	0.209524	0.49332
2908	2	stop	1	2	2.2	0.285714	0.472991
2909	2	kg	1	1	2.66667	0.180952	0.432546
2910	2	stop	1	2	2.2	-0.190476	0.541889
2911	2	stop	1	2	3.6	0.219048	0.455715
2912	2	kg	1	1	2.66667	-0.209524	0.448946
2913	2	stop	1	2	-1.4	0.466667	0.263081
21001	2	kg	1	1	4.2	0.2	0.337434
21002	2	kg	1	1	4.13333	0.190476	0.49683
21003	2	kg	1	1	0.866667	0.12381	0.186803
21004	2	kg	1	1	2.33333	0.314286	0.501972
21005	2	kg	1	1	-1.06667	0.4	0.500397
21007	2	stop	1	2	3.06667	0.190476	0.413912
21008	2	stop	1	2	-0.4	0.504762	0.0844857
21009	2	stop	1	2	2.06667	0.27619	0.330349
21010	2	stop	1	2	1.2	0.171429	0.537313
21011	2	stop	1	2	-0.933333	0.380952	0.231276
21012	2	stop	1	2	1.26667	0.257143	0.661433
21101	2	stop	1	2	3.06667	0.0952381	0.565022
21102	2	stop	1	2	3.4	0.171429	0.576054
21103	2	stop	1	2	-1.8	0.447619	0.204225
21104	2	stop	1	2	-1.33333	0.104762	0.435934
21105	2	stop	1	2	1.93333	0.247619	0.361317
21106	2	stop	1	2	-4	0.647619	0.616403
21108	2	stop	1	2	-1.26667	0.428571	0.552898
21109	2	stop	1	2	4.26667	0.0190476	0.389498
21110	2	stop	1	2	-3.86667	0.714286	0.517345
21112	2	kg	1	1	2.13333	-0.304762	0.55795
21113	2	kg	1	1	1.66667	0.32381	0.459361
21114	2	kg	1	1	1.2	0.2	0.421314
21115	2	kg	1	1	-4.13333	0.790476	0.2436
21116	2	kg	1	1	4	-0.0761905	0.568464
21119	2	stop	1	2	2.93333	-0.0761905	0.40295
21201	2	stop	1	2	-0.4	0.52381	0.461079
21202	2	stop	1	2	-0.266667	0.295238	0.725349
21203	2	stop	1	2	5.53333	-0.00952381	0.527016
21204	2	stop	1	2	6.06667	-0.047619	0.455792
21205	2	stop	1	2	6.06667	0.0666667	0.370794
21206	2	stop	1	2	0.933333	-0.0285714	0.466706
21207	2	stop	1	2	3	-0.0761905	0.658135
21208	2	stop	1	2	1.6	0.2	0.503879
21209	2	stop	1	2	4.8	-0.00952381	0.421227
21301	2	kg	1	1	3.26667	0.266667	0.46764
21303	2	kg	1	1	6.8	-0.0285714	0.771888
21304	2	kg	1	1	2.33333	0.257143	0.373649
21305	2	kg	1	1	3.93333	0.0285714	0.603669
21306	2	stop	1	2	2.4	-0.304762	0.609538
21401	2	kg	1	1	6.06667	0.0666667	0.429396
21402	2	kg	1	1	4.53333	0.0952381	0.379112
21403	2	kg	1	1	-2.13333	0.390476	0.624308
21404	2	kg	1	1	1.4	0.380952	0.347307
21405	2	kg	1	1	5.06667	0.0857143	0.585568
21406	2	kg	1	1	1	0.180952	0.411769
21407	2	kg	1	1	-2.06667	0.628571	0.335185
21502	2	stop	1	2	-1.66667	0.4	0.568336
21504	2	stop	1	2	1.26667	-0.0285714	0.363616
21505	2	stop	1	2	1.46667	0.12381	0.241785
21506	2	stop	1	2	0.266667	0.257143	0.483203
21509	2	kg	1	1	3.86667	-0.047619	0.351656
21510	2	kg	1	1	-2	0.466667	0.605624
21511	2	stop	1	2	-0.466667	0.361905	0.372427
21531	2	kg	1	1	-3.2	0.533333	0.411859
21601	2	kg	1	1	1.6	0.0285714	0.597298
21602	2	kg	1	1	1.66667	0.342857	0.509236
21603	2	kg	1	1	1.93333	0.142857	0.504909
21604	2	kg	1	1	-4.2	0.8	0.414526
21606	2	kg	1	1	-3.06667	0.504762	0.290262
21613	2	stop	1	2	4.8	0.047619	0.557899
21614	2	stop	1	2	5.2	-1.11022e-17	0.379569
21615	2	stop	1	2	1.2	-0.580952	0.56188
21617	2	stop	1	2	-0.2	0.0857143	0.503812
21618	2	kg	1	1	3.2	0.142857	0.510451
21619	2	stop	1	2	-1.93333	0.390476	0.504031
